# Supplementary material for: Within-host adaptation mutations associated with persistent colonization of Pseudomonas aeruginosa in a silicosis patient
Source: Front Cell Infect Microbiol. 2026 Feb 17;16:1739179. doi: 10.3389/fcimb.2026.1739179 (PMC12953531; doi:10.3389/fcimb.2026.1739179)
Supplement: Supplementary file 1 [file Table1.xls]

## Sheet: Sheet1
VFclass	Virulence factors	Related genes	SCPa14(Prediction)	P.aeruginosa PAO1	P.aeruginosa UCBPP-PA14
			chromosome	chromosome (NC_002516)	chromosome (NC_008463)
Adherence	Flagella	flaG	orf01057	PA1093	PA14_50280
		fleN	orf01426	PA1454	PA14_45640
		fleQ	orf01061	PA1097	PA14_50220
		fleR	orf01063	PA1099	PA14_50180
		fleS	orf01062	PA1098	PA14_50200
		flgA	orf00686	PA3350	PA14_20740
		flgB	orf01040	PA1077	PA14_50480
		flgC	orf01042	PA1078	PA14_50470
		flgD	orf01043	PA1079	PA14_50460
		flgE	orf01044	PA1080	PA14_50450
		flgF	orf01045	PA1081	PA14_50440
		flgG	orf01046	PA1082	PA14_50430
		flgH	orf01047	PA1083	PA14_50420
		flgI	orf01048	PA1084	PA14_50410
		flgJ	orf01049	PA1085	PA14_50380
		flgK	orf01050	PA1086	PA14_50360
		flgL	orf01051	PA1087	PA14_50340
		flgM	orf00685	PA3351	PA14_20730
		flgN	orf00684	PA3352	PA14_20720
		flhA	orf01424	PA1452	PA14_45680
		flhB	orf01421	PA1449	PA14_45720
		flhF	orf01425	PA1453	PA14_45660
		fliA	orf01427	PA1455	PA14_45630
		fliC	orf01056	PA1092	PA14_50290
		fliD	orf01058	PA1094	PA14_50270
		fliE	orf01064	PA1100	PA14_50160
		fliF	orf01065	PA1101	PA14_50140
		fliG	orf01066	PA1102	PA14_50130
		fliH	orf01067	PA1103	PA14_50110
		fliI	orf01068	PA1104	PA14_50100
		fliJ	orf01069	PA1105	PA14_50080
		fliK	orf01412	PA1441	PA14_45830
		fliL	orf01414	PA1442	PA14_45810
		fliM	orf01415	PA1443	PA14_45800
		fliN	orf01416	PA1444	PA14_45790
		fliO	orf01417	PA1445	PA14_45780
		fliP	orf01418	PA1446	PA14_45770
		fliQ	orf01419	PA1447	PA14_45760
		fliR	orf01420	PA1448	PA14_45740
		fliS	orf01059	PA1095	PA14_50250
		fliT	orf01060	PA1096	PA14_50240
		motA	orf02925	PA4954	PA14_65450
		motB	orf02926	PA4953	PA14_65430
		motC	orf01432	PA1460	PA14_45560
		motD	orf01433	PA1461	PA14_45540
		motY	orf00523	PA3526	PA14_18720
	LPS O-antigen (P. aeruginosa)	--	orf02149; orf02152	PA3141; PA3142; PA3143; PA3144; PA3145; PA3146; PA3147; PA3148; PA3149; PA3150; PA3151; PA3152; PA3153; PA3154; PA3155; PA3156; PA3157; PA3158; PA3159; PA3160	PA14_23360; PA14_23370; PA14_23380; PA14_23390; PA14_23400; PA14_23410; PA14_23420; PA14_23430; PA14_23440; PA14_23450; PA14_23460; PA14_23470
	Type IV pili biosynthesis	fimT	-	PA4549	-
		fimU	orf03992	PA4550	PA14_60280
		fimV	orf02179	PA3115	PA14_23830
		pilA	-	PA4525	PA14_58730
		pilB	orf04016	PA4526	PA14_58750
		pilC	-	PA4527	PA14_58760
		pilD	orf04014	PA4528	PA14_58770
		pilE	orf03989	PA4556	PA14_60320
		pilF	orf00221	PA3805	PA14_14850
		pilM	orf02825	PA5044	PA14_66660
		pilN	orf02826	PA5043	PA14_66650
		pilO	orf02827	PA5042	PA14_66640
		pilP	orf02828	PA5041	PA14_66630
		pilQ	orf02829	PA5040	PA14_66620
		pilR	orf03994	PA4547	PA14_60260
		pilS	orf03995	PA4546	PA14_60250
		pilT	orf03640	PA0395	PA14_05180
		pilU	orf03641	PA0396	PA14_05190
		pilV	-	PA4551	-
		pilW	-	PA4552	PA14_60290
		pilX	orf03991	PA4553	PA14_60300
		pilY1	orf03990	PA4554	PA14_60310
		pilY2	-	PA4555	-
		pilZ	orf02340	PA2960	PA14_25770
	Type IV pili twitching motility related proteins	chpA	orf03658; orf03659	PA0413	PA14_05390
		chpB	orf03660	PA0414	PA14_05400
		chpC	orf03661	PA0415	PA14_05410
		chpD	orf03662	PA0416	PA14_05420
		chpE	orf03663	PA0417	PA14_05430
		pilG	orf03653	PA0408	PA14_05320
		pilH	orf03654	PA0409	PA14_05330
		pilI	orf03655	PA0410	PA14_05340
		pilJ	orf03656	PA0411	PA14_05360
		pilK	orf03657	PA0412	PA14_05380
Antimicrobial activity	Phenazines biosynthesis	phzA1	orf05189	PA4210	PA14_09480
		phzA2	orf03497	PA1899	PA14_39970
		phzB1	orf05190	PA4211	PA14_09470
		phzB2	orf03498	PA1900	PA14_39960
		phzC1	-	PA4212	PA14_09460
		phzC2	-	PA1901	PA14_39945
		phzD1	orf05705	PA4213	PA14_09450
		phzD2	-	PA1902	PA14_39925
		phzE1	orf05703	PA4214	PA14_09440
		phzE2	-	PA1903	PA14_39910
		phzF1	orf05699	PA4215	PA14_09420
		phzF2	-	PA1904	PA14_39890
		phzG1	orf05700	PA4216	PA14_09410
		phzG2	-	PA1905	PA14_39880
		phzH	orf04776	PA0051	PA14_00640
		phzM	orf05187	PA4209	PA14_09490
		phzS	orf05560	PA4217	PA14_09400
Antiphagocytosis	Alginate biosynthesis	alg44	orf00507	PA3542	PA14_18550
		alg8	orf00508	PA3541	PA14_18565
		algA	orf00497	PA3551	PA14_18380
		algC	orf05367	PA5322	PA14_70270
		algD	orf00509	PA3540	PA14_18580
		algE	orf00505	PA3544	PA14_18510
		algF	orf00498	PA3550	PA14_18410
		algG	orf00504	PA3545	PA14_18500
		algI	orf00500	PA3548	PA14_18450
		algJ	orf00499	PA3549	PA14_18430
		algK	orf00506	PA3543	PA14_18520
		algL	orf00501	PA3547	PA14_18470
		algX	orf00503	PA3546	PA14_18480
	Alginate regulation	algP/algR3	-	PA5253	PA14_69370
		algQ	orf02608	PA5255	PA14_69390
		algR	orf02602	PA5261	PA14_69470
		algU	orf04582	PA0762	PA14_54430
		algW	orf04100	PA4446	PA14_57760
		algZ	orf02601	PA5262	PA14_69480
		mucA	orf04581	PA0763	PA14_54420
		mucB	orf04579	PA0764	PA14_54410
		mucC	orf04578	PA0765	PA14_54400
		mucD	orf04577	PA0766	PA14_54390
		mucE	orf05000	PA4033	PA14_11670
		mucP	orf00392	PA3649	PA14_17140
Biosurfactant	Rhamnolipid biosynthesis	rhlA	orf00550	PA3479	PA14_19100
		rhlB	orf00551	PA3478	PA14_19110
		rhlC	orf01097	PA1130	PA14_49760
Enzyme	Hemolytic phospholipase C	plcH	orf00810	PA0844	PA14_53360
	Non-hemolytic phospholipase C	plcN	orf00718	PA3319	PA14_21110
	Phospholipase C	plcB	orf04506	PA0026	PA14_00300
	Phospholipase D	pldA	-	PA3487	PA14_18970
Iron uptake	Pyochelin receptor	fptA	orf05556	PA4221	PA14_09340
	Pyochelin	pchA	orf05545	PA4231	PA14_09210
		pchB	orf05546	PA4230	PA14_09220
		pchC	orf05547	PA4229	PA14_09230
		pchD	orf05548	PA4228	PA14_09240
		pchE	orf05550; orf05551	PA4226	PA14_09270
		pchF	orf05552	PA4225	PA14_09280
		pchG	orf05553	PA4224	PA14_09290
		pchH	orf05554	PA4223	PA14_09300
		pchI	orf05555	PA4222	PA14_09320
		pchR	orf05549	PA4227	PA14_09260
	Pyoverdine receptors	fpvA	-	PA2398	PA14_33680
	Pyoverdine	pvdA	-	PA2386	PA14_33810
		pvdD	-	PA2399	PA14_33650
		pvdE	-	PA2397	PA14_33690
		pvdF	-	PA2396	PA14_33700
		pvdG	-	PA2425	PA14_33270
		pvdH	-	PA2413	PA14_33500
		pvdI	-	PA2402	PA14_33610
		pvdJ	-	PA2400	PA14_33630
		pvdL	-	PA2424	PA14_33280
		pvdM	-	PA2393	PA14_33730
		pvdN	-	PA2394	PA14_33720
		pvdO	-	PA2395	PA14_33710
		pvdP	-	PA2392	PA14_33740
		pvdQ	-	PA2385	PA14_33820
		pvdS	-	PA2426	PA14_33260
		pvdY	-	PA2427	PA14_33250
Protease	Alkaline protease	aprA	orf01218	PA1249	PA14_48060
	Elastase	lasA	orf03468	PA1871	PA14_40290
		lasB	orf00317	PA3724	PA14_16250
	Protease IV	prpL	orf05153	PA4175	PA14_09900
Quorum sensing	Acylhomoserine lactone synthase	hdtS	orf04486	PA0005	PA14_00060
	N-(3-oxo-dodecanoyl)-L-homoserine lactone QS system	lasI	orf01403	PA1432	PA14_45940
		lasR	orf01401	PA1430	PA14_45960
	N-(butanoyl)-L-homoserine lactone QS system	rhlI	orf00553	PA3476	PA14_19130
		rhlR	orf00552	PA3477	PA14_19120
Regulation	GacS/GacA two-component system	gacA	orf01692	PA2586	PA14_30650
		gacS	orf00898	PA0928	PA14_52260
Secretion system	Hcp secretion island-1 encoded type VI secretion system (H-T6SS)	--	orf04797	PA0071	PA14_00830
		--	orf04798	PA0072	PA14_00850
		--	orf04799	PA0073	PA14_00860
		--	orf04803	PA0076	PA14_00900
		--	orf04804	PA0078	PA14_00925
		--	orf04805	PA0079	PA14_00940
		--	orf04806	PA0080	PA14_00960
		--	orf04809	PA0082	PA14_00990
		--	orf04810	PA0083	PA14_01010
		--	orf04811	PA0084	PA14_01020
		--	orf04813	PA0086	PA14_01040
		--	orf04814	PA0087	PA14_01060
		--	orf04815	PA0088	PA14_01070
		--	orf04816	PA0089	PA14_01080
		clpV1	orf04817	PA0090	PA14_01100
		fha1	orf04808	PA0081	PA14_00980
		hcp1	orf04812	PA0085	PA14_01030
		icmF1	orf04802	PA0077	PA14_00910
		ppkA	orf04800	PA0074	PA14_00875
		pppA	orf04801	PA0075	PA14_00890
		vgrG1	orf01528; orf04818; orf04822	PA0091	PA14_01110
	P. aeruginosa TTSS translocated effectors	exoS	orf00184	PA3841	-
		exoT	orf04768	PA0044	PA14_00560
		exoU	-	-	PA14_51530
		exoY	orf01827	PA2191	PA14_36345
	P. aeruginosa TTSS	exsA	orf03296	PA1713	PA14_42390
		exsB	orf03295	PA1712	PA14_42400
		exsC	orf03293	PA1710	PA14_42430
		exsD	orf03297	PA1714	PA14_42380
		exsE	orf03294	PA1711	PA14_42410
		pcr1	orf03282	PA1699	PA14_42540
		pcr2	orf03283	PA1700	PA14_42530
		pcr3	orf03284	PA1701	PA14_42520
		pcr4	orf03285	PA1702	PA14_42510
		pcrD	orf03286	PA1703	PA14_42500
		pcrG	orf03288	PA1705	PA14_42480
		pcrH	orf03290	PA1707	PA14_42460
		pcrR	orf03287	PA1704	PA14_42490
		pcrV	orf03289	PA1706	PA14_42470
		popB	orf03291	PA1708	PA14_42450
		popD	orf03292	PA1709	PA14_42440
		popN	orf03281	PA1698	PA14_42550
		pscB	orf03298	PA1715	PA14_42360
		pscC	orf03299	PA1716	PA14_42350
		pscD	orf03300	PA1717	PA14_42340
		pscE	-	PA1718	PA14_42320
		pscF	orf03301	PA1719	PA14_42310
		pscG	orf03302	PA1720	PA14_42300
		pscH	orf03303	PA1721	PA14_42290
		pscI	orf03304	PA1722	PA14_42280
		pscJ	orf03305	PA1723	PA14_42270
		pscK	orf03306	PA1724	PA14_42260
		pscL	orf03307	PA1725	PA14_42250
		pscN	orf03280	PA1697	PA14_42570
		pscO	orf03278	PA1696	PA14_42580
		pscP	orf03279	PA1695	PA14_42600
		pscQ	orf03276	PA1694	PA14_42610
		pscR	orf03277	PA1693	PA14_42620
		pscS	orf03275	PA1692	PA14_42630
		pscT	orf03274	PA1691	PA14_42640
		pscU	orf03273	PA1690	PA14_42660
toxin	Exotoxin A (ETA)	toxA	orf01117	PA1148	PA14_49560
	Hydrogen cyanide production	hcnA	orf01824	PA2193	PA14_36330
		hcnB	orf01823	PA2194	PA14_36320
		hcnC	orf01822	PA2195	PA14_36310
Immune evasion	Capsule(Acinetobacter)	--	orf01109	-	-
		Table saved from VFDB (http://www.mgc.ac.cn/VFs/) [Mon Mar 17 18:31:24 2025]
